# Supplementary material for: A novel mechanoeffector role of fibroblast S100A4 in myofibroblast transdifferentiation and fibrosis
Source: J Biol Chem. 2023 Dec 10;300(1):105530. doi: 10.1016/j.jbc.2023.105530 (PMC10789633; doi:10.1016/j.jbc.2023.105530)
Supplement: Supplemental Video 1a — FRAP of NMMII-A in peripheral versus central regions of WT MLFs. Confocal time lapse videos (63x/1.32NA orig. mag.) of recovery after photobleaching (FRAP) in the peripheral (red arrows) and central (yellow arrows) regions of WT fibroblasts. Images containing the entire cell, including the 2 μm diameter bleached regions of interest, were taken every 10 s for 5 min. Supplemental Video 1b. FRAP of NMMII-A in peripheral versus central regions of S100A4 KO MLFs. Confocal time lapse videos (63x/1.32NA orig. mag.) of recovery after photobleaching (FRAP) in the peripheral (red arrows) and central (yellow arrows) regions of S100A4 KO fibroblasts. Images containing the entire cell, including the 2 μm diameter bleached regions of interest, were taken every 10 s for 5 min. Supplemental Video 2a. Actin dynamics in WT MLFs in response to 25 kPa and TGFβ. Confocal time lapse videos (40x/1.25NA orig. mag.) of WT fibroblasts labeled with the fluorogenic live-imaging actin probe SiR-actin (SA). Images were taken every 30 min for 24 h following TGFꞵ (2 ng/ml) administration, under continuous SA labeled conditions. Supplemental Video 2b. Actin dynamics in S100A4 KO MLFs in response to 25 kPa and TGFβ. Confocal time lapse videos (40x/1.25NA orig. mag.) of S100A4 KO fibroblasts labeled with the fluorogenic live-imaging actin probe SiR-actin (SA). Images were taken every 30 min for 24 h following TGFꞵ (2 ng/ml) administration, under continuous SA labeled conditions. Supplemental Video 2c. Actin dynamics in WT MLFs in response to 25 kPa and TGFβ. Confocal time lapse videos (40x/1.25NA orig. mag.) of WT fibroblasts labeled with the fluorogenic live-imaging actin probe SiR-actin (SA). Images were taken every 30 min for 24 h following TGFꞵ (2 ng/ml) administration, under conditions of pulse (4 h) followed by washout of SA. Supplemental Video 2d. Actin dynamics in S100A4 KO MLFs in response to 25 kPa and TGFβ. Confocal time lapse videos (40x/1.25NA orig. mag.) of S100A4 KO fibroblasts labeled [file mmc1.zip]

Archive with 6 entries (6 files):
- Supplemental Video 1a.mp4
- Supplemental Video 1b.mp4
- Supplemental Video 2a.mp4
- Supplemental Video 2b.mp4
- Supplemental Video 2c.mp4
- Supplemental Video 2d.mp4
